# Supplementary material for: Ewing’s Sarcoma: An Analysis of miRNA Expression Profiles and Target Genes in Paraffin-Embedded Primary Tumor Tissue
Source: Int J Mol Sci. 2016 Apr 30;17(5):656. doi: 10.3390/ijms17050656 (PMC4881482; doi:10.3390/ijms17050656)
Supplement: Supplementary file 1 [file ijms-17-00656-s001.zip]

Archive with 5 entries (4 files):
- ijms-126634-Supplementary Materials/
- ijms-126634-Supplementary Materials/ijms-126634-Supplementary Materials.pdf
- ijms-126634-Supplementary Materials/Table S1 2016 Berardi.pdf
- ijms-126634-Supplementary Materials/Table S2 2016 Berardi.pdf
- ijms-126634-Supplementary Materials/Table S6 2016 Berardi.pdf
